# Supplementary material for: Behaviour Real-Time Spatial Tracking Identification (BeRSTID) used for Cat Behaviour Monitoring in an Animal Shelter
Source: Sci Rep. 2022 Oct 20;12:17585. doi: 10.1038/s41598-022-22167-3 (PMC9584257; doi:10.1038/s41598-022-22167-3)
Supplement: Supplementary file 1 — Supplementary Information 1. [file 41598_2022_22167_MOESM1_ESM.zip]

Archive with 17 entries (16 files):
- Dataset Zip/
- __MACOSX/._Dataset Zip
- Dataset Zip/realtime_drinking.csv
- __MACOSX/Dataset Zip/._realtime_drinking.csv
- Dataset Zip/realtime_eating.csv
- __MACOSX/Dataset Zip/._realtime_eating.csv
- Dataset Zip/postevent_water_master_roi.csv
- __MACOSX/Dataset Zip/._postevent_water_master_roi.csv
- Dataset Zip/postevent_food_master.csv
- __MACOSX/Dataset Zip/._postevent_food_master.csv
- Dataset Zip/postevent_eating_master.csv
- __MACOSX/Dataset Zip/._postevent_eating_master.csv
- Dataset Zip/postevent_water_master.csv
- Dataset Zip/postevent_drinking_master_roi.csv
- __MACOSX/Dataset Zip/._postevent_drinking_master_roi.csv
- Dataset Zip/postevent_drinking_master.csv
- __MACOSX/Dataset Zip/._postevent_drinking_master.csv
